# Supplementary material for: Biofilm Dispersal in Bacillus velezensis FZB42 Is Regulated by the Second Messenger c-di-GMP
Source: Microorganisms. 2025 Apr 13;13(4):896. doi: 10.3390/microorganisms13040896 (PMC12029170; doi:10.3390/microorganisms13040896)
Supplement: Supplementary file 1 [file microorganisms-13-00896-s001.zip]

Archive with 1 entries (1 files):
- microorganisms-3505559-supplementary.pdf
